# Supplementary material for: Spatiotemporal Dynamics of Covert vs. Overt Emotional Face Processing in Dysphoria
Source: Front Behav Neurosci. 2022 Jul 5;16:920989. doi: 10.3389/fnbeh.2022.920989 (PMC9296982; doi:10.3389/fnbeh.2022.920989)
Supplement: Supplementary file 1 [file Table_1.xlsx]

## Sheet: Table 1
Emotion	Group	Condition	Accepted Epochs (Mean)	Accepted Epochs (SD)
Fear	High Dysphoria	Covert	88.25	11.49
Fear	High Dysphoria	Overt	57.19	15.88
Fear	Low Dysphoria	Covert	85.26	14.44
Fear	Low Dysphoria	Overt	56.68	21.61
Happiness	High Dysphoria	Covert	87.5	11.98
Happiness	High Dysphoria	Overt	88.69	12.58
Happiness	Low Dysphoria	Covert	87.32	13.45
Happiness	Low Dysphoria	Overt	87.21	12.3
Neutral	High Dysphoria	Covert	66.19	8.31
Neutral	High Dysphoria	Overt	77.06	12.44
Neutral	Low Dysphoria	Covert	64.11	9.92
Neutral	Low Dysphoria	Overt	76.05	18.43
Sadness	High Dysphoria	Covert	87.12	10.77
Sadness	High Dysphoria	Overt	63.31	14.84
Sadness	Low Dysphoria	Covert	85.21	13.01
Sadness	Low Dysphoria	Overt	61.05	18.16
